# Supplementary material for: Simulating Interclonal Interactions in Diffuse Large B-Cell Lymphoma
Source: Bioengineering (Basel). 2023 Nov 27;10(12):1360. doi: 10.3390/bioengineering10121360 (PMC10740451; doi:10.3390/bioengineering10121360)
Supplement: Supplementary file 1 [file bioengineering-10-01360-s001.zip]

Archive with 1 entries (1 files):
- bioengineering-2705732-supplementary.pdf
